# Supplementary material for: Engineered enzymes for enantioselective nucleophilic aromatic substitutions
Source: Nature. 2025 Jan 15;639(8054):375–81. doi: 10.1038/s41586-025-08611-0 (PMC11903332; doi:10.1038/s41586-025-08611-0)
Supplement: Supplementary file 2 — Source data for Figs. 1–3, Extended Data Figs. 2–4 and 8, and Supplementary Figs. 1, 3, 4, 6, 8, 9, 11–14, 16 and 17. [file 41586_2025_8611_MOESM2_ESM.xlsx]

## Sheet: Fig. 1c
	2 (X = Cl) (2.5 mM)	Conversion (%)
		1	2	3	mean	S.D	e.e. (%)
	Buffer	0.235	0.286	0.275	0.265333	0.021914	0
	SNAr1.0	3.065	3.215	3.154	3.14467	0.0615918	5.374
	SNAr1.1	43.8269	43.9628	44.4134	44.0677	0.25069	89.925
	SNAr1.2	55.3272	55.2576	55.5888	55.3912	0.142615	91.814
	SNAr1.3	92.3826	92.7641	92.8792	92.6753	0.21223	96

## Sheet: Fig. 1d & Extended Data Fig. 2
		SNAr1.0
		fixed concentration of 2 (2.5 mM)							fixed concetration of 1 (75 mM)
		v0/[E] / min-1							v0/[E] / min-1
	[1] / mM	1	2	3	average	S.D.		[2] / µM	1	2	3	average	S.D.
	0.8	0.000449	0.000445	0.000429	0.000441	8.64099e-06		0.05	0.000148	0.000147	0.000148	0.000147667	4.71405e-07
	2	0.000921	0.000936	0.000918	0.000925	7.87401e-06		0.1	0.000308	0.000309	0.000304	0.000307	2.16025e-06
	5	0.001837	0.001799	0.001771	0.00180233	2.70473e-05		0.2	0.000628	0.000635	0.000624	0.000629	4.54606e-06
	7.5	0.002215	0.00219	0.002153	0.002186	2.54689e-05		0.4	0.001184	0.001209	0.001207	0.0012	1.13431e-05
	15	0.002947	0.002949	0.002962	0.00295267	6.64998e-06		0.8	0.00209	0.002088	0.002063	0.00208033	1.22837e-05
	21	0.003258	0.003371	0.003247	0.003292	5.60417e-05		1.2	0.00307	0.00309	0.003216	0.00312533	6.46289e-05
	30	0.003581	0.00354	0.003552	0.00355767	1.72111e-05		1.8	0.003998	0.004061	0.004012	0.00402367	2.70103e-05
	50	0.003833	0.003868	0.003827	0.00384267	1.80801e-05		2.5	0.005269	0.00529	0.005211	0.00525667	3.34099e-05
	75	0.004116	0.00408	0.004137	0.004111	2.35372e-05
		SNAr1.3
		fixed concentration of 2 (2.5 mM)							fixed concetration of 1 (75 mM)
		v0/[E] / min-1							v0/[E] / min-1
	[1] / mM	1	2	3	average	S.D.		[2] / µM	1	2	3	average	S.D.
	0.8	0.087573	0.084804	0.084992	0.645588	0.00731732		0.05	0.011429	0.011898	0.012249	0.0118587	0.000335917
	2	0.177713	0.170554	0.170772	0.627298	0.000923542		0.1	0.043659	0.046282	0.045546	0.0451623	0.00110467
	5	0.307742	0.293182	0.2936	0.580471	0.00792305		0.2	0.094551	0.099136	0.09751	0.0970657	0.001898
	7.5	0.363865	0.351924	0.352509	0.488327	0.0056734		0.4	0.185354	0.182781	0.1883	0.185478	0.00225484
	15	0.496328	0.483811	0.484841	0.539726	0.00683161		0.8	0.288331	0.335081	0.350892	0.324768	0.0265611
	21	0.549377	0.534519	0.535281	0.356099	0.00549635		1.2	0.452604	0.436561	0.43729	0.442152	0.00739691
	30	0.591631	0.574026	0.575755	0.298175	0.00676728		1.8	0.593713	0.615025	0.619168	0.609302	0.0111521
	50	0.626658	0.626632	0.628604	0.173013	0.00332459		2.5	0.629237	0.676012	0.677254	0.660834	0.0223484
	75	0.65592	0.63992	0.640924	0.0857897	0.00126334

## Sheet: Fig. 2b
	2 (X = Cl)	fixed concentration of 1 (75 mM)
		v0/[E] / min-1
	[1] / mM	1	2	3	average	S.D.
	0.05	0.0354107	0.0387997	0.0369466	0.0370523	0.00138557
	0.1	0.0828198	0.097037	0.0869966	0.0889511	0.00596643
	0.2	0.18967	0.190423	0.180395	0.18683	0.00456014
	0.3	0.299039	0.306182	0.269894	0.291705	0.015696
	0.4	0.41205	0.419748	0.380372	0.404057	0.0170401
	0.5	0.496389	0.484804	0.450143	0.477112	0.0196478
	0.75	0.707367	0.697648	0.649114	0.684709	0.025481
	1	1.06575	0.996717	0.95156	1.00468	0.0469575
	4 (X = Br)	fixed concentration of 1 (75 mM)
		v0/[E] / min-1
	[1] / mM	1	2	3	average	S.D.
	0.05	0.181224	0.18919	0.161135	0.177183	0.0118042
	0.1	0.361641	0.342049	0.32718	0.343623	0.0141128
	0.2	0.746298	0.765545	0.720238	0.744027	0.0185659
	0.3	1.06634	1.0772	1.04722	1.06359	0.0123957
	0.4	1.55492	1.58918	1.53428	1.55946	0.0226412
	0.5	1.79395	1.79201	1.76073	1.78223	0.0152249
	0.75	2.75344	2.75321	2.67126	2.72597	0.0386887
	1	3.5453	3.61786	3.46164	3.5416	0.0638287
	5 (X = I)	fixed concentration of 1 (75 mM)
		v0/[E] / min-1
	[1] / mM	1	2	3	average	S.D.
	0.05	0.326543	0.333001	0.332756	0.330767	0.00298811
	0.1	0.737588	0.702182	0.694992	0.711587	0.0186181
	0.2	1.5733	1.51413	1.45726	1.5149	0.0473776
	0.3	2.47566	2.49185	2.43033	2.46595	0.0260403
	0.4	3.41188	3.3896	3.3108	3.37076	0.0433648
	0.5	4.31076	4.27981	4.19466	4.26175	0.0490933
	0.75	6.68344	6.59557	6.48636	6.58846	0.0806131
	1	8.95411	8.77718	8.71365	8.81498	0.101744

## Sheet: Fig. 2c and SI Fig. 3a
	2 (X = Cl) (2.5 mM)	1 (25 mM)
		Total turnovers
	Time (h)	1	2	3	average	S.D.
	0	0	0	0	0	0
	13	1200.17	1112.18	1117.31	1143.22	40.3213
	37	1441.59	1491.99	1487.25	1473.61	22.7232
	60	1691.04	1580.08	1632.08	1634.4	45.3261
	84	1798.29	1588.99	1841.88	1743.05	110.382
	111	1820.37	1750.64	1765.85	1778.96	29.935
	140	1914.75	1793.62	1853.54	1853.97	49.4517
	4 (X = Br) (1.5 mM)	1 (15 mM)
		Total turnovers
	Time (h)	1	2	3	average	S.D.
	0	0	0	0	0	0
	13	2693.27	2547.9	2632.55	2624.57	59.6141
	37	3321.01	3142.13	3215.05	3226.07	73.4416
	60	3684.16	3654.54	3661.47	3666.73	12.6519
	84	3872.96	3691.1	3897.46	3820.51	92.0487
	111	4022.3	3810.76	3980.23	3937.76	91.4344
	140	4098.85	3906.57	4056.8	4020.74	82.5368
	5 (X = Cl) (1.0 mM)	1 (10 mM)
		Total turnovers
	Time (h)	1	2	3	average	S.D.
	0	0	0	0	0	0
	13	2682.9	2524.67	2691.97	2633.18	76.8172
	37	3360.49	3297.72	3442.34	3366.85	59.2128
	60	3588.11	3625.8	3671.7	3628.53	34.1815
	84	3620.86	3659.66	3721.95	3667.49	41.6381
	111	3630.23	3675.48	3753.39	3686.37	50.8668
	140	3641.03	3685.25	3769.62	3698.63	53.3445

## Sheet: Fig. 3b and SI Fig. 11
		Conversion (%)
		1	2	3	mean	S.D	e.e. (%)
	SNAr1.2	28.547	28.95	29.121	28.8727	0.24063	45
	SNArPh1.0	77.894	78.683	78.591	78.3893	0.352262	83
		Conversion (%)
		1	2	3	mean	S.D	e.e. (%)
	PBS	1.813	1.656	1.557	1.67533	0.105402	0
	SNAr1.0	11.242	11.098	11.162	11.1673	0.0589086	24
	SNAr1.1	17.181	18.878	17.996	18.0183	0.692977	3
	SNAr1.2	28.547	28.95	29.121	28.8727	0.24063	45
	SNAr1.3	67.894	68.683	68.591	68.3893	0.352262	16

## Sheet: Extended Data Fig. 3
	PBS	fixed concetration of 1 (75 mM)
		v0/[E] / min-1
	[2] / µM	1	2	3	average	S.D.
	0.05	0.0097306	0.0106593	0.009515	0.0099683	0.000496475
	0.1	0.0231272	0.0234701	0.0225418	0.0230464	0.000383263
	0.2	0.0525661	0.0545753	0.0529235	0.053355	0.000875155
	0.3	0.0832151	0.0809	0.0818005	0.0819719	0.000952872
	0.4	0.11186	0.110709	0.109969	0.110846	0.000778312
	0.5	0.139228	0.137013	0.134499	0.136914	0.00193173
	0.75	0.218592	0.218766	0.21151	0.216289	0.00338006
	1	0.273913	0.276929	0.273792	0.274878	0.00145097
	1.5	0.410174	0.40981	0.402873	0.407619	0.00335887
	2	0.5199	0.515143	0.513936	0.516326	0.00257461
	NaPi	fixed concetration of 1 (75 mM)
		v0/[E] / min-1
	[2] / µM	1	2	3	average	S.D.
	0.05	0.0354107	0.0387997	0.0369466	0.0370523	0.00138557
	0.1	0.0828198	0.097037	0.0869966	0.0889511	0.00596643
	0.2	0.18967	0.190423	0.180395	0.18683	0.00456014
	0.3	0.299039	0.306182	0.269894	0.291705	0.015696
	0.4	0.41205	0.419748	0.380372	0.404057	0.0170401
	0.5	0.496389	0.484804	0.450143	0.477112	0.0196478
	0.75	0.707367	0.697648	0.649114	0.684709	0.025481
	1	1.06575	0.996717	0.95156	1.00468	0.0469575
	1.5	1.30573	1.42356	1.26005	1.32978	0.0688864
	2	1.53351	1.49923	1.36	1.46425	0.0750284

## Sheet: Extended Data Fig. 4
	5 (1 mM)	fixed concentration of 1 (75 mM)							5 (1 mM)	fixed concentration of 1 (75 mM)
		v0/[E] / min-1								v0/[E] / min-1
	[KCl] / mM	1	2	3	average	S.D.			[KI] / mM	1	2	3	average	S.D.
	0	8.23435	8.82559	7.58557	8.21517	0.506417			0	8.32501	8.52848	8.24018	8.36456	0.120976
	0.1	8.60798	8.66892	8.41024	8.56238	0.11042			0.1	6.52313	6.52088	6.40619	6.4834	0.0546058
	0.5	8.06888	8.13374	8.32835	8.17699	0.110252			0.5	5.52982	5.49175	5.44678	5.48945	0.0339375
	1	8.9392	8.89622	8.75028	8.8619	0.0808557			1	4.26365	4.26705	4.00258	4.17776	0.123875
	5	8.1172	8.09972	8.03631	8.08441	0.034752			5	2.04757	1.99489	1.95845	2.0003	0.036584
	10	7.8048	8.04011	7.96865	7.93785	0.0985024			10	1.13667	1.13164	1.07844	1.11558	0.0263466
	25	6.5654	6.77127	6.84026	6.72564	0.116758			25	0.143249	0.14164	0.131578	0.138822	0.0051645
	50	5.92335	6.10172	5.88983	5.97164	0.0929977			50	0.0530938	0.0542565	0.0504606	0.0526036	0.00158796
	100	3.7762	4.0997	4.2292	4.03504	0.190506			100	0	0	0	0	0
	150	3.01804	3.22786	3.1798	3.1419	0.0897559			150	0	0	0	0	0

## Sheet: SI Fig. 1
	2 (2.5 mM)	Conversion (%)
		1	2	mean	S.D
	PBS	0.356	0.3	0.328	0.028
	BH32	0.397	0.32	0.3585	0.0385
	BH32.6	1.331	1.25	1.2905	0.0405
	BH32.8	3.5	3.4	3.45	0.05
	BH32.10	0.409	0.379	0.394	0.015
	BH32.12	1.4	1.33	1.365	0.035
	BH32.14	1.119	1.067	1.093	0.026

## Sheet: SI Fig. 4b
		Conversion (%)
	Leaving group	1	2	3	mean	S.D	e.e. (%)
	Cl	30.389	30.459	30.718	30.522	0.141509	96.2
	Br	66.347	66.89	67.732	66.9897	0.569799	97.7
	I	100	100	100	100	0	99.294

## Sheet: SI Fig. 6
						v0/[E] (min-1)							Concentration (mM)
	Substrate	e.e. (%)			Substrate	1	2	3	average	S.D.		Species	1	2	3	average	S.D.
	2	96			2	1.84545	1.82276	1.7192	1.7958	0.054954		2	0.04125	0.0260486	0.0446111	0.0373032	0.00807565
	6	99			6	0.00960434	0.0101708	0.0107029	0.0101594	0.00044857		6	0.926539	0.745643	0.827267	0.833149	0.0739674
												3	0.957734	0.888593	1.0576	0.967977	0.0693779
												7	0.0146094	0.0142141	0.0132688	0.0140307	0.000562451

[truncated: 7 more sheets: SI Fig. 8, SI Fig. 9, SI Fig. 12, SI Fig. 13, SI Fig. 14, ED Fig. 8 and SI Fig. 16, SI Fig. 17]
